# Supplementary material for: Unveiling Novel ERCC1–XPF Complex Inhibitors: Bridging the Gap from In Silico Exploration to Experimental Design
Source: Int J Mol Sci. 2024 Jan 19;25(2):1246. doi: 10.3390/ijms25021246 (PMC10816628; doi:10.3390/ijms25021246)
Supplement: Supplementary file 1 [file ijms-25-01246-s001.zip]

Archive with 1 entries (1 files):
- ijms-2782320-supplementary.pdf
